# Supplementary material for: Urea Level and Depression in Patients with Chronic Kidney Disease
Source: Toxins (Basel). 2024 Jul 22;16(7):326. doi: 10.3390/toxins16070326 (PMC11281192; doi:10.3390/toxins16070326)
Supplement: Supplementary file 1 [file toxins-16-00326-s001.zip]

Archive with 1 entries (1 files):
- toxins-3077918-supplementary.pdf
